# Supplementary material for: Composition and Dynamics of H1N1 and H7N9 Influenza A Virus Quasispecies in a Co-infected Patient Analyzed by Single Molecule Sequencing Technology
Source: Front Genet. 2021 Nov 3;12:754445. doi: 10.3389/fgene.2021.754445 (PMC8595946; doi:10.3389/fgene.2021.754445)
Supplement: Supplementary file 2 [file Table3.XLSX]

## Sheet: Sheet1
Table S3. The abundance and diversity of genomic sequences of H1N1 and H7N9.
	H1N1									H7N9
Sequences a	Segment	S1	S2	S3	S4	S5	S6	S7	S8	S1	S2	S3	S4	S5	S6	S7	S8
	PB2	94	280	335	1	22	0	0	0	62	4	0	0	0	0	0	0
	PB1	11	59	88	17	1	0	0	0	20	0	0	0	0	0	0	0
	PA	53	83	316	89	1	0	0	0	32	0	0	0	0	0	0	0
	HA	288	1295	231	619	538	226	22	0	304	0	0	0	0	0	8	0
	NP	439	2494	1166	494	1155	666	132	0	280	0	0	0	69	0	112	0
	NA	282	2107	1335	588	781	322	0	0	236	0	0	0	0	0	5	0
	M	827	4354	1286	825	3888	898	372	22	655	0	0	0	73	1	71	0
	NS	558	3423	846	549	3833	217	279	0	421	0	0	0	0	0	137	0
Types b	Segment	S1	S2	S3	S4	S5	S6	S7	S8	S1	S2	S3	S4	S5	S6	S7	S8
	PB2	2	8	33	1	1	0	0	0	6	1	0	0	0	0	0	0
	PB1	1	1	5	1	1	0	0	0	1	0	0	0	0	0	0	0
	PA	4	2	17	4	1	0	0	0	2	0	0	0	0	0	0	0
	HA	4	62	7	25	28	8	1	0	16	0	0	0	0	0	1	0
	NP	4	46	35	13	80	8	4	0	9	0	0	0	2	0	3	0
	NA	2	111	89	21	34	5	0	0	19	0	0	0	0	0	1	0
	M	9	42	28	11	60	25	1	1	52	0	0	0	3	1	6	0
	NS	3	42	17	18	145	3	4	0	22	0	0	0	0	0	4	0
Diversity index c	Segment	S1	S2	S3	S4	S5	S6	S7	S8	S1	S2	S3	S4	S5	S6	S7	S8
	PB2	29.98	87.78	388.05	0	0	null d	null	null	244.62	0	null	null	null	null	null	null
	PB1	0	0	185.67	0	0	null	null	null	0	null	null	null	null	null	null	null
	PA	99.34	32.84	208.84	149.68	0	null	null	null	62.53	null	null	null	null	null	null	null
	HA	57.67	201.65	179.05	293.32	264.46	167.91	0	null	246.41	null	null	null	null	null	0	null
	NP	42.11	126.46	247.17	187.7	334.37	75.56	149.13	null	92.8	null	null	null	42.62	null	133.29	null
	NA	14.85	263.96	317.18	262.44	226.62	124.12	null	0	282.24	null	null	null	null	null	0	null
	M	37.46	110.52	189.54	149.99	167.61	163.45	0	0	223.46	null	null	null	93.76	0	181.61	null
	NS	15.94	103.66	138.47	167.94	248.97	72.07	95.68	0	264.82	null	null	null	null	null	117.83	null
a: The number of genomic sequences in eight samples.
b: The number of sequence types in eight samples.
c: The diversity index (Shannon entropy) of genomic sequences in eight samples.
d: The null value indicates that there is no genomic sequence detected in this sample.
