# Supplementary material for: Composition and Dynamics of H1N1 and H7N9 Influenza A Virus Quasispecies in a Co-infected Patient Analyzed by Single Molecule Sequencing Technology
Source: Front Genet. 2021 Nov 3;12:754445. doi: 10.3389/fgene.2021.754445 (PMC8595946; doi:10.3389/fgene.2021.754445)
Supplement: Supplementary file 4 [file Table1.XLSX]

## Sheet: Sheet1
Table S1. Influenza A virus general primers with SMRT barcodes.
Sample	Farward primer a	Reverse primer a
S1	GTACACGCTGTGACTAAGCAAAAGCAGG	GTACACGCTGTGACTAAGTAGAAACAAGG
S2	GCTCGACTGTGAGAGAAGCAAAAGCAGG	GCTCGACTGTGAGAGAAGTAGAAACAAGG
S3	TATCTCTGTAGAGTCTAGCAAAAGCAGG	TATCTCTGTAGAGTCTAGTAGAAACAAGG
S4	TCTATGTCTCAGTAGTAGCAAAAGCAGG	TCTATGTCTCAGTAGTAGTAGAAACAAGG
S5	TCTATGTCTCAGTAGTAGCAAAAGCAGG	TCTATGTCTCAGTAGTAGTAGAAACAAGG
S6	GTACATATGCGTCTGTAGCAAAAGCAGG	GTACATATGCGTCTGTAGTAGAAACAAGG
S7	GCTCGTCGCGCGCACAAGCAAAAGCAGG	GCTCGTCGCGCGCACAAGTAGAAACAAGG
S8	TCTATGTCTCAGTAGTAGCAAAAGCAGG	TCTATGTCTCAGTAGTAGTAGAAACAAGG
a: Red are SMRT barcodes and black are influenza A virus general primers.
